# Supplementary material for: The systems biology format converter
Source: BMC Bioinformatics. 2016 Apr 5;17:154. doi: 10.1186/s12859-016-1000-2 (PMC4820913; doi:10.1186/s12859-016-1000-2)
Supplement: Additional file 1 — SBFC Web Services usage example. The file UsageExample.java presents some code using several methods of the SBFCWebServiceClient class to perform some conversions, retrieve the results and save them to local files. (JAVA 5 kb) [file 12859_2016_1000_MOESM1_ESM.java]

/*
 *
 * ==========================================================================
 * This file is part of The System Biology Format Converter (SBFC).
 * Please visit <http://sbfc.sf.net> to have more information about
 * SBFC. 
 * 
 * Copyright (c) 2010-2016 jointly by the following organizations:
 * 1. EMBL European Bioinformatics Institute (EBML-EBI), Hinxton, UK
 * 2. The Babraham Institute, Cambridge, UK
 *
 * This library is free software; you can redistribute it and/or modify it
 * under the terms of the GNU Lesser General Public License as published by
 * the Free Software Foundation. A copy of the license agreement is provided
 * in the file named "LICENSE.txt" included with this software distribution
 * and also available online as 
 * <http://sbfc.sf.net/mediawiki/index.php/License>.
 * 
 * ==========================================================================
 * 
 */

package org.sbfc.ws;

import java.io.FileWriter;
import java.io.IOException;
import java.io.PrintWriter;

/**
 * Example class for using the SBFC web Service
 * 
 * @author rodrigue
 *
 */
public class UsageExample {

  /**
   * @param args the arguments of the program
   * @throws IOException if there is a problem reading one of the input files
   * @throws InterruptedException if any thread has interrupted the current thread. The interrupted status of the current thread is cleared when this exception is thrown.
   */
  public static void main(String[] args) throws IOException, InterruptedException {


    if(args.length == 0 && args[0].endsWith(".xml")) {
      System.out.println("To run this example, an SBML model must be passed as input parameter.");
      return;
    }


    // Converted model Result
    String convertionResult = "";

    // Creating the link to the web service
    SBFCWebServiceClient link = new SBFCWebServiceClient();

    // You can also initialize the WS link using your own url to connect to a private server
    // SBFCWebServiceClient link = new SBFCWebServiceClient("http://localhost:8080/biomodels/tools/converters/webService");


    // first conversion using the method submitAndGetResultFromURL
    System.out.println("Launching the first conversion job...\n\n");
    // URL pointing to the model to convert
    String modelURL = "http://www.ncbi.nlm.nih.gov/pmc/articles/PMC3668293/bin/1752-0509-7-41-S11.xml";

    // input Model format
    String inputType = ConverterParam.SBMLModel;

    // Converter to use
    String converter = ConverterParam.SBML2XPP;


    // Launching the first conversion: SBML url to XPP
    convertionResult = link.submitAndGetResultFromURL(modelURL, inputType, converter);

    // Printing the result
    System.out.println(convertionResult);

    PrintWriter out = new PrintWriter(new FileWriter("sbfc-ws-test.xpp"));
    out.print(convertionResult);
    out.close();


    // second conversion using the method submitAndGetResultFromFile

    String sbmlModelPath = args[0];
    converter = ConverterParam.SBML2SBML_L3_V1;

    System.out.print("Launching the second conversion job...");

    // Launching the second conversion: SBML file to SBML level 3 version 1
    String sbmlL3String = link.submitAndGetResultFromFile(sbmlModelPath, inputType, converter);
    System.out.print("  DONE\n\n");

    System.out.println(sbmlL3String);

    // third conversion using the method submitAndGetResultFromString

    converter = ConverterParam.SBML2Matlab;

    System.out.println("Launching the third conversion job: \n\n");


    // Launching the third conversion: SBML String to Matlab
    convertionResult = link.submitAndGetResultFromString(sbmlL3String, inputType, converter);

    // Printing the result
    System.out.println(convertionResult);

    out = new PrintWriter(new FileWriter("sbfc-ws-test.m"));
    out.print(convertionResult);
    out.close();


    // fourth conversion job using asynchronous methods
    System.out.println("\n\nLaunching the fourth conversion job...");

    converter = ConverterParam.SBML2BioPAX_l3;

    ConversionInfo metadata = link.submitJobFromFile(sbmlModelPath, inputType, converter);
    System.out.println("DONE, now waiting for the job to finished while doing other stuff");

    String status = link.getJobStatus(metadata); 

    // This while loop could be done in a separate thread to allow the rest of the application to run smoothly
    // You can also only check for the job status when the user click on a button 
    while(! status.equals(ConverterParam.Finished_Job)) {
      System.out.println("job status = " + status);
      Thread.sleep(1000); // waiting 1s between each check
      status = link.getJobStatus(metadata);
    }

    System.out.println("Now the job is finished, so we can get the results from the server\n\n");

    // Getting the job result and deleting all related files on the server side
    String dotStr = link.getConvertionResult(metadata, true);

    System.out.println(dotStr);

    out = new PrintWriter(new FileWriter("sbfc-ws-test.dot"));
    out.print(convertionResult);
    out.close();

  }
}
